# Supplementary material for: Two TAL effectors of Xanthomonas citri promote pustule formation by directly repressing the expression of GRAS transcription factor in citrus
Source: Mol Hortic. 2025 Mar 14;5:30. doi: 10.1186/s43897-024-00131-1 (PMC11907795; doi:10.1186/s43897-024-00131-1)
Supplement: Supplementary file 2 — Supplementary Material 2. [file 43897_2024_131_MOESM2_ESM.xlsx]

## Sheet: Table S1
Table S1. Strains and plasmids used in this study.
Designation	Description	Reference/Source
Bacterial Strains
Escherichia coli
DH5α	F-endA1, thi-1, recA1, Φ80, lacZ, ΔM15	TransGen Biotech
BL21(DE3)	F- ompT, hsdS20, gal	TransGen Biotech
X. citri pv. citri
Xcc003	Wild-type, Chinese GuangXi province isolate; harbors PthA4 and PthA6	Ye et al., 2013
Xcc086	Wild-type, Chinese GuangXi province isolate; harbors PthA4 and PthA5	Ye et al., 2013
Xcc049E	Derived from Xcc049, tal-free strain	Li et al., 2014
Xcc049E/EV	Xcc049E with empty vector pHZY	This study
Xcc049E/pthA4	Xcc049E with pHZY-pthA4	This study
Xcc049E/pthA6	Xcc049E with pHZY-pthA6	This study
Xcc049E/pthA5	Xcc049E with pHZY-pthA5	This study
Xcc049E/dGRAS9	Xcc049E with pHZY-dGRAS9	This study
Xcc049E/dLOB1	Xcc049E with pUFR034-dLOB1	Li et al., 2014
Plasmids
pHM1	Broad-spectrum cosmid vector, Spr	Hopkins et al., 1992
pB-pthA6	pthA6 in pBluescript II KS+, Apr	This study
pZY-pthA5	pthA5 in pZY, contains a FLAG epitope immediately downstream of the second SphI site in the C-terminus of pthA5, Apr	This study
pZY-pthA4	pthA4 in pZY, contains a FLAG epitope immediately downstream of the second SphI site in the C-terminus of pthA4, Apr	This study
pHZY-pthA6	pHM1 fused with pZY-pthA6 at HindIII site; containslacZ promoter upstream of pthA6, Apr, Spr	This lab
pHZY-pthA5	pHM1 fused with pZY-pthA5 at HindIII site; containslacZ promoter upstream of pthA5, Apr, Spr	This lab
pHZY-pthA4	pHM1 fused with pZY-pthA4 at HindIII site; containslacZ promoter upstream of pthA4, Apr, Spr	This study
pZY-dGRAS9	dGRAS9 in pZY, contains a FLAG epitope immediately downstream of the second SphI site in the C-terminus of dGRAS9, Apr	This study
pHZY-dGRAS9	pHM1 fused with pZY-dGRAS9 at HindIII site; containslacZ promoter upstream of dGRAS9, Apr, Spr	This study
pET28a	pBR322 origin, F1 origin, lacI, His-Tag, S-Tag, Kmr	Novagen
pET28a-pthA6	pET28a containing pthA6 with N-terminal His-tag, Kmr	This lab
pET28a-pthA5	pET28a containing pthA5 with N-terminal His-tag, Kmr	This lab
pET28a-pthA4	pET28a containing pthA4 with N-terminal His-tag, Kmr	This lab
pHB	Binary vector, double 35S promoter, 3× N-terminal FLAG tag, Kmr	Mao et al., 2005
pCAMBIA1381	Binary vector containing promoterless gusA; used for GUS assays, Kmr	This lab
pHB-pthA6	pthA6 cloned with N-terminal flag-tag in pHB, Kmr	This lab
pHB-pthA5	pthA5 cloned with N-terminal flag-tag in pHB, Kmr	This lab
pHB-pthA4	pthA4 cloned with N-terminal flag-tag in pHB, Kmr	This lab
pCsGRAS9::GUS	2000 bp promoter region of CsGRAS9 cloned upstream of gusA in pCAMBIA1381, Kmr	This study
pCsGRAS9-P1::GUS	740 bp promoter region of truncted CsGRAS9 cloned upstream of gusA in pCAMBIA1381, Kmr	This study
pFhGRAS9-P2::GUS	182 bp promoter region of truncted FhGRAS9 cloned upstream of gusA in pCAMBIA1381, Kmr	This study
pCsGRAS9::LUC	2000 bp promoter region of CsGRAS9 cloned into pGreenII0800-LUC, Kmr	This study
pB42AD-pthA6	740 bp promoter region of truncted CsGRAS9 cloned upstream of gusA in pCAMBIA1381, Kmr	This study
pB42AD-pthA5	182 bp promoter region of truncted FhGRAS9 cloned upstream of gusA in pCAMBIA1381, Kmr	This study
pLacZi-pGRAS9	2000 bp promoter region of CsGRAS9 cloned into pLacZi-2μ, Apr	This study
pCsGRAS9 Type III (-86 bp)::GUS	604 bp promoter region of truncted CsGRAS9 in T0proCsGRAS9 line #18-2 cloned upstream of gusA in pCAMBIA1381	This study
pCsGRAS9 Type I (-62 bp)::GUS	628 bp promoter region of truncted CsGRAS9 in T0proCsGRAS9 line #23 cloned upstream of gusA in pCAMBIA1381	This study
pCsGRAS9 Type I (+1 bp)::GUS	691 bp promoter region of truncted CsGRAS9 in T0proCsGRAS9 line #9 cloned upstream of gusA in pCAMBIA1381	This study
AtU6-26-gRNA-SK	contained a BsaI digestion site, and then inserted into the modified pBluescript SK(+) vector, Apr	Yan et al., 2015
AtU6-26-CsGRAS9-sgRNA	gRNA CsGRAS9 cloned in AtU6-26-gRNA-SK, Apr	This study
pYAO:hSpCas9	contained a SpeI digestion site, and then AtU6-26-target-sgRNA was inserted into 35S:hSpCas9, Kmr	Yan et al., 2015
pCAMBIA1300-proCsGRAS9-pYAO:hSpCas9-eGFP	pCAMBIA1300-pYAO:hSpCas9-eGFP containing gRNA targeting the EBE regions of CsGRAS9 promoter in Anliu sweet orange, Kmr	This study

## Sheet: Table S2
Table S2. Xanthomonas citri strains used for detection of PthA5 and PthA6.
Organism	Name	Host	Geographic location	Genome assembly	Assembly Accession	Presence (+) and absence (-) of PthA5 or PthA6 genes
Xanthomonas citri pv. vignicola	CFBP7111	Cowpea	USA: Texas	ASM221824v1	GCA_002218245.1	-
Xanthomonas citri pv. glycines	12-2	Soybean (Glycine max)	Thailand: Nakhornrachisma	ASM216377v1	GCA_002163775.1	-
Xanthomonas citri pv. glycines	8ra	Soybean (Glycine max (L.) Merrill)	South Korea: Suwon	ASM756766v1	GCA_007567665.1	-
Xanthomonas citri pv. glycines	8ra	Glycine max cv. Jinju1	USA	ASM185414v2	GCA_001854145.2	-
Xanthomonas citri pv. citri	TX160149	Citrus aurantiifolia	USA: Rancho Viejo, Texas	ASM213995v1	GCA_002139955.1	-
Xanthomonas citri pv. citri	TX160197	Citrus hystrix	USA: Rancho Viejo, Texas	ASM213999v1	GCA_002139995.1	-
Xanthomonas citri pv. glycines	EB08	Soybean (Glycine max (L.) Merrill)	USA: Central Iowa	ASM859356v1	GCA_008593565.1	-
Xanthomonas citri pv. citri	TX160042	Citrus aurantiifolia	USA: Rancho Viejo, Texas	ASM213997v1	GCA_002139975.1	-
Xanthomonas citri subsp. citri	Aw12879	-	-	ASM34922v1	GCA_000349225.1	-
Xanthomonas citri pv. citri	AW13	Citrus aurantiifolia	USA: Florida	ASM96143v1	GCA_000961435.1	-
Xanthomonas citri pv. citri	AW14	Citrus limon	USA: Florida	ASM96145v1	GCA_000961455.1	-
Xanthomonas citri pv. citri	AW15	citrus spp.	USA: Florida	ASM96147v1	GCA_000961475.1	-
Xanthomonas citri pv. citri	AW16	citrus spp.	USA: Florida	ASM96149v1	GCA_000961495.1	-
Xanthomonas citri pv. fuscans	ISO118C5	common bean	Canada: Ontario	ASM400047v1	GCA_004000475.1	-
Xanthomonas citri pv. fuscans	ISO118C1	common bean	Canada: Ontario	ASM399948v1	GCA_003999485.1	-
Xanthomonas citri pv. fuscans	ISO12C3	common bean	Canada: Ontario	ASM399950v1	GCA_003999505.1	-
Xanthomonas citri pv. glycines	K2	Soybean (Glycine max (L.) Merrill)	South Korea: Danyang	ASM772438v1	GCA_007724385.1	-
Xanthomonas citri pv. malvacearum	AR81009	Gossypium hirsutum	Argentina	ASM228856v1	GCA_002288565.1	-
Xanthomonas citri pv. malvacearum	HD-1	-	China	ASM967102v1	GCA_009671025.1	-
Xanthomonas citri pv. phaseoli var. fuscans	CFBP6992	Phaseolus vulgaris	France: La Reunion Island	ASM275933v2	GCA_002759335.1	-
Xanthomonas citri pv. glycines	1157	Soybean (Glycine max (L.) Merrill)	South Korea: Pocheon	ASM772402v1	GCA_007724025.1	-
Xanthomonas citri pv. malvacearum	XcmN1003	wild cotton	Burkina Faso	ASM222454v1	GCA_002224545.1	-
Xanthomonas citri pv. malvacearum	XcmH1005	wild cotton	USA: Oklahoma	ASM222452v1	GCA_002224525.1	-
Xanthomonas citri pv. aurantifolii	FDC 1559	Citrus aurantiifolia	Brazil: Sao Paulo	ASM161079v1	GCA_001610795.1	-
Xanthomonas citri pv. phaseoli var. fuscans	CFBP6167	Phaseolus sp.	USA	ASM275941v2	GCA_002759415.1	-
Xanthomonas citri pv. citri	NT17	Citrus sinensis	USA: Florida	ASM96119v1	GCA_000961195.1	-
Xanthomonas citri pv. citri	306	-	-	ASM716v1	GCA_000007165.1	-
Xanthomonas citri pv. citri	5208	citrus spp.	USA: Florida	ASM96141v1	GCA_000961415.1	-
Xanthomonas citri pv. citri	MF20	Citrus sinensis	USA: Florida	ASM96127v1	GCA_000961275.1	-
Xanthomonas citri pv. citri	BL18	Citrus sinensis	USA: Florida	ASM96139v1	GCA_000961395.1	-
Xanthomonas citri pv. citri	A306	-	-	ASM81688v1	GCA_000816885.1	-
Xanthomonas citri pv. citri	FB19	Citrus sinensis	USA: Florida	ASM96137v1	GCA_000961375.1	-
Xanthomonas citri pv. aurantifolii	FDC 1609	Citrus paradisi	Brazil: Sao Paulo	ASM161081v1	GCA_001610815.1	-
Xanthomonas citri pv. citri	LH276	Citrus hystrix	Reunion	ASM192206v1	GCA_001922065.1	-
Xanthomonas citri pv. citri	LL074-4	Citrus paradisi	Martinique	ASM192204v1	GCA_001922045.1	-
Xanthomonas citri pv. citri	LH201	Citrus hystrix	Reunion	ASM192210v1	GCA_001922105.1	-
Xanthomonas citri pv. citri	03-1638-1-1	Citrus paradisi	Argentina	ASM295229v1	GCA_002952295.1	-
Xanthomonas citri pv. citri	LJ207-7	Citrus hystrix	Reunion	ASM192208v1	GCA_001922085.1	-
Xanthomonas citri pv. citri	Xcc29-1	Citrus sinensis	China: Jiangxi	ASM366547v1	GCA_003665475.1	-
Xanthomonas citri pv. glycines	1018	Soybean (Glycine max (L.) Merrill)	South Korea: Hwaseong	ASM772382v1	GCA_007723825.1	-
Xanthomonas citri pv. citri	GD3	citrus spp.	China: Guangdong	ASM96133v1	GCA_000961335.1	-
Xanthomonas citri pv. citri	GD2	citrus spp.	China: Guangdong	ASM96135v1	GCA_000961355.1	-
Xanthomonas citri pv. citri	Xcc49	Citrus sinensis	China: Chongqing	ASM366545v1	GCA_003665455.1	-
Xanthomonas citri pv. citri	MN10	citrus spp.	USA: Florida	ASM96125v1	GCA_000961255.1	-
Xanthomonas citri pv. citri	MN12	citrus spp.	USA: Florida	ASM96121v1	GCA_000961215.1	-
Xanthomonas citri pv. citri	JX5	citrus spp.	China: Jiangxi	ASM96129v1	GCA_000961295.1	-
Xanthomonas citri pv. citri	JX4	citrus spp.	China: Jiangxi	ASM96131v1	GCA_000961315.1	-
Xanthomonas citri pv. citri	jx-6	Citrus sinensis	China: Jiangxi	ASM102828v3	GCA_001028285.3	-
Xanthomonas citri pv. phaseoli var. fuscans	CFBP6994R	Phaseolus vulgaris	Tanzania	ASM275917v2	GCA_002759175.1	-
Xanthomonas citri subsp. citri UI6	UI6	citrus spp.	China: Guangxi	ASM96117v1	GCA_000961175.1	-
Xanthomonas citri pv. citri	UI7	citrus spp.	China: Guangxi	ASM96115v1	GCA_000961155.1	-
Xanthomonas citri pv. citri	MN11	Citrus aurantiifolia	USA: Florida	ASM96123v1	GCA_000961235.1	-
Xanthomonas citri pv. phaseoli var. fuscans	CFBP6990	Phaseolus vulgaris	France: La Reunion Island	ASM275931v2	GCA_002759315.1	-
Xanthomonas citri pv. phaseoli var. fuscans	CFBP6988R	Phaseolus vulgaris	France: La Reunion Island	ASM275927v2	GCA_002759275.1	-
Xanthomonas citri pv. phaseoli var. fuscans	CFBP6989	Phaseolus vulgaris	France: La Reunion Island	ASM275929v2	GCA_002759295.1	-
Xanthomonas citri pv. phaseoli var. fuscans	CFBP6991	Phaseolus vulgaris	France: La Reunion Island	ASM275939v2	GCA_002759395.1	-
Xanthomonas citri pv. vignicola	CFBP7113	Cowpea	Sudan	ASM221828v1	GCA_002218285.1	-
Xanthomonas citri pv. phaseoli var. fuscans	CFBP6975	Phaseolus sp.	France: La Reunion Island	ASM275925v3	GCA_002759255.1	-
Xanthomonas citri pv. phaseoli var. fuscans	CFBP6996R	Phaseolus vulgaris	France: La Reunion Island	ASM275919v2	GCA_002759195.1	-
Xanthomonas citri pv. phaseoli var. fuscans	CFBP6165	Phaseolus vulgaris	Canada	ASM275921v3	GCA_002759215.1	-
Xanthomonas citri pv. malvacearum	MS14003	Gossypium hirsutum	USA: Wilzone, MS	ASM228858v1	GCA_002288585.1	-
Xanthomonas citri pv. phaseoli var. fuscans	CFBP6166	Phaseolus vulgaris	South Africa	ASM275923v2	GCA_002759235.1	-
Xanthomonas citri pv. phaseoli var. fuscans	CFBP4885	Phaseolus vulgaris	France: La Reunion Island	ASM275935v2	GCA_002759355.1	-
Xanthomonas citri pv. malvacearum	MSCT	Gossypium hirsutum	USA: Mississippi (Mississippi river delta)	ASM171914v1	GCA_001719145.1	-
Xanthomonas citri pv. aurantifolii	FDC 1561	Citrus limon	Argentina	ASM207996v1	GCA_002079965.1	-
Xanthomonas citri pv. fuscans	4834-R	-	-	ASM96968v1	GCA_000969685.1	-
Xanthomonas citri pv. aurantifolii	1566	Citrus aurantiifolia	Brazil	ASM161091v1	GCA_001610915.1	-
Xanthomonas citri pv. phaseoli var. fuscans	CFBP7767	Phaseolus sp.	Cameroon	ASM275937v2	GCA_002759375.1	-
Xanthomonas citri pv. vignicola	CFBP7112	Cowpea	-	ASM221826v1	GCA_002218265.1	-
Xanthomonas citri pv. mangiferaeindicae	XC01	-	China: Guangxi	ASM224039v1	GCA_002240395.1	-
Xanthomonas citri pv. punicae	LMG7439	Punica granatum	India	ASM622842v1	GCA_006228425.1	-
Xanthomonas citri pv. punicae	LMG 859	Punica granatum	India	ASM622854v1	GCA_006228545.1	-
Xanthomonas citri pv. punicae	NCPPB 3563	Punica granatum	India	ASM622844v1	GCA_006228445.1	-
Xanthomonas citri pv. punicae	LMG7504	Punica granatum	India	ASM622848v1	GCA_006228485.1	-
Xanthomonas citri pv. punicae	BD0022	Punica granatum	India	ASM622850v1	GCA_006228505.1	-
Xanthomonas citri pv. punicae	BD0025	Punica granatum	India	ASM622846v1	GCA_006228465.1	-
Xanthomonas citri pv. punicae	BD0023	Punica granatum	India	ASM622852v1	GCA_006228525.1	-
Xanthomonas citri pv. citri	003	Citrus paradisi	China: Guangdong	-	-	+
Xanthomonas citri pv. citri	086	Fortunella margarita	China: Guangxi	-	-	+

## Sheet: Table S3
Table S3. Detailed information of genes.
Species	Gene ID	Name	Position/Accession	Description (Pfam)
Citrus australasica	Egl232060	CaGRAS9	contig311:248,774..250,888 (-)	GRAS domain family
Citrus clementina	Ciclev10015222m	CcGRAS9	scaffold_2:21,187,169..21,188,518 (-)	GRAS domain family
Fortunella hindsii	sjg291490	FhGRAS9	tig00003129_arrow_pilon:1,734,420..1,736,544 (+)	GRAS domain family
Citrus hongheensis	Chh047430	ChGRAS9	contig188:4,264,386..4,266,066 (+)	GRAS domain family
Atalantia buxfoliata	sb18995	AbGRAS9	scaffold16411:2,012,830..2,014,905 (-)	GRAS domain family
Citrus grandis (L.) Osbeck.cv.'Wanbaiyou'	Cg2g017650	CgwGRAS9	chr2:23,857,622..23,858,971 (-)	GRAS domain family
Murraya paniculata	JLX198240	MpGRAS9	scaffold42_size1771480:1,038,568..1,040,258 (+)	GRAS domain family
Citrus reticulata	MSYJ083490	CrGRAS9	scaffold2882_cov88:480,328..482,247 (-)	GRAS domain family
Citrus linwuensis	LW227520	ClGRAS9	contig417:1,518,619..1,519,968 (+)	GRAS domain family
Citrus mangshanensis	Cms247820	CmsGRAS9	contig71:2,931,054..2,932,934 (-)	GRAS domain family
Citrus reticulata Blanco cv. Ponkan	Ponkan2g_034640	CrpGRAS9	chr2:26,505,276..26,507,422 (+)	GRAS domain family
Citrus medica	Cm105490	CmGRAS9	scaffold_126:412,375..413,724 (-)	GRAS domain family
Citrus sinensis	Cs2g22130	CsGRAS9	chr2:19,473,815..19,475,661 (+)	GRAS domain family
Citrus grandis (L.) Osbeck.cv.'Majiayou'	XGF172030	CgmGRAS9.1	utg710:41,020..42,200 (+)	GRAS domain family
Citrus grandis (L.) Osbeck.cv.'Majiayou'	XGF195400	CgmGRAS9.2	utg1388:439,832..441,441 (+)	GRAS domain family
Citrus ichangensis	Ci129550	CiGRAS9	scaffold_108:122,203..123,775 (-)	GRAS domain family
Poncirus trifoliata	PtUn014480	PtGRAS9	chrUn:28,496,232..28,498,374 (+)	GRAS domain family
Citrus grandis (L.) Osbeck.cv.'Zipiyou'	ZPY2g_015970	CgzGRAS9	chr2:22,779,016..22,780,403 (-)	GRAS domain family
Solanum lycopersicum	Solyc07g052960	SlGRAS38	NP_001362368 XP_004243434	GRAS family protein FSR
Oryza sativa ssp japonica cv. Nipponbare	LOC_Os07g40020	OsSCL32-2	XM_015783230.1	GRAS family transcription factor domain containing protein
Solanum lycopersicum	Solyc02g092570	SlGRAS26	XM_004231861	GRAS domain family (scarecrow-like protein 32)
Citrus sinensis	Cs1g21840	CsGRAS3	chr1:24,637,250..24,639,562 (+)/XM_006466518	GRAS domain family
Tamarix hispida	OQ630481	ThSCL32	WGT02533	SCL32
Arabidopsis thaliana	AT3G49950	AtSCL32	NP_190564	GRAS family transcription factor
Arabidopsis thaliana	AT4G37650	AtSHR	NP_195480	GRAS family transcription factor
Oryza sativa ssp japonica cv. Nipponbare	LOC_Os07g40020	OsSCL32-1	XM_015789935	GRAS family transcription factor domain containing protein (scarecrow-like protein 32)
Citrus sinensis	Cs9g02920	CsDIOX	chr9:1,305,746..1,307,214 (-)/XM_052435357	bi-functional coumaroyl CoA and feruloyl CoA ortho-hydroxylase Diox4-like
Citrus sinensis	Cs7g27640	CsLOB1	chr7:28,356,644..28,358,553 (-)/XM_006485865	Lateral organ boundaries (LOB) domain
Citrus sinensis	Cs7g27620	CsLOB2	chr7:28,339,085..28,340,051 (-)/XM_015532653	Lateral organ boundaries (LOB) domain
Citrus sinensis	Cs1g09880	CsGA20ox1	chr1:11,645,869..11,646,694 (-)/XM_052444144	gibberellin 20 oxidase 1-B-like
Citrus sinensis	Cs4g20350	CsGA3ox2	chr4:19,690,063..19,691,540 (+)/XM_006476160	gibberellin 3-beta-dioxygenase 1
Citrus sinensis	Cs4g17110	CsGA3ox3	chr4:16,814,925..16,819,564 (+)/XM_006476045	gibberellin 3-beta-dioxygenase 3-like
Citrus sinensis	Cs9g03520	CsGAMT2	chr9:1,761,243..1,763,422 (+)/XM_006488908	gibberellic acid methyltransferase 2

## Sheet: Table S4 
Table S4. Primers used in this study.
Primer pair	Sequence (5'-3')	Usage
pGRAS9-gusA-BamHI-F	GGCGCGCCGAATTCCCGGGGATCCTCCCCATACGCTATTGACCTTTA	Construction of pCAMBIA1381-gus vector with BamHI and PstI
pGRAS9-gusA-PstI-R	ACTCCTCTTAAAGCTTGGCTGCAGACGTTTGGTGGCTTTAGGATG
pGRAS9-truncated-gusA-BamHI-F	GGCGCGCCGAATTCCCGGGGATCCCTGTAAGCCTTTAAAGCCATGT
pGRAS9-truncated-gusA-PstI-R	ACTCCTCTTAAAGCTTGGCTGCAGTCTTGACGTTGGCTGTGTTT
gusA-F	ATAGCCCTTTGGTCTTCTGA	Identification of gus constructions
gusA-R	GGACTCCTCTTAAAGCTTGG
pGRAS9-lacZi-KpnI-F	AAGCTTGAATTCGAGCTCGGTACCTCCCCATACGCTATTGACCTTTA	Construction of pLacZi and pB42AD vectors
pGRAS9-lacZi-SalI-R	CAGAGCACATGCCTCGAGGTCGACACGTTTGGTGGCTTTAGGATG
pGRAS9-truncated-lacZi-KpnI-F	AAGCTTGAATTCGAGCTCGGTACCCTGTAAGCCTTTAAAGCCATGT
pGRAS9-truncated-lacZi-SalI-R	CAGAGCACATGCCTCGAGGTCGACTCTTGACGTTGGCTGTGTTT
PLacZ2U-F	GAATTCGAGCTCGGTACC
PLacZ2U-R	GGACCTAATGTATAAGGAAAG
pB42AD-F	TACCCTTATGATGTGCCAGATTATGCC
pGRAS9-luc-HindIII-F	GAGGTCGACGGTATCGATAAGCTTTCCCCATACGCTATTGACCTTTA	Construction of pGREEN-LUC vectors
pGRAS9-luc-BamHI-R	GGCCGCTCTAGAACTAGTGGATCCACGTTTGGTGGCTTTAGGATG
M13-luc-F	GTAAAACGACGGCCAGT
pHB-CsGRAS9-F	CGCGGATCCATGAAAGCTGAGCTAAGAGCAA	Construction of pHB vector with SalI and BamHI
pHB-CsGRAS9-R	CGAGCTCATCCTCCAAGCCATTTGGGACC
pHB-CsLOB1-F	AACTGCAGATGGAATGCAAACACAAAATTAATGTAGC	Construction of pHB vector with PstI and SpeI
pHB-CsLOB1-R	GGACTAGTTGTCCACAGAGGCTCCCAAGCTGATCCA
pHB-F	CCGCTCTAGAACTAGTGGATCC	For pHB vector
pHB-R	AAGTCGTGCTGCTTCATGTG
qCsGRAS9-F	ACTTTCCTGCCCAAAGAAAGTCG	qRT-PCR detection of CsGRAS9 expression
qCsGRAS9-R	TCTTGTGACCGACATCGGCTTC
qCsDIOX-F	GCCAGAACAGGATTTCGGTC	qRT-PCR detection of CsDIOX expression
qCsDIOX-R	CTTCCCATCATGTGCCTTGG
qCsLOB2-F	TGACTGCCACAACAACGATG	qRT-PCR detection of CsLOB2 expression
qCsLOB2-R	AGCTCTCCCAAGTCAGTGTT
qCsLOB1-F	CCAGAATCTCAACGAGCAGA	qRT-PCR detection of CsLOB1 expression
qCsLOB1-R	AAATTGCGTTGCTGGCTTTC
qCsGA20ox1-F	GAAAACGATTCCACCACCGC	qRT-PCR detection of CsGA20ox1 expression
qCsGA20ox1-R	ATCCTTGAAAGATGGCGGCG
qCsGA3ox2-F	CTTCATGCCCAGAACCAAAT	qRT-PCR detection of CsGA3ox2 expression
qCsGA3ox2-R	ACTAGGGCACCATCAACAGG
qCsGA3ox3-F	CCACGGCATTCCCATCAAAC	qRT-PCR detection of CsGA3ox3 expression
qCsGA3ox3-R	GTAGCCTGTGAAGTCCTCCG
qCsGAMT2-F	GTGTGGCTTCGACCCTGAAT	qRT-PCR detection of CsGAMT2 expression
qCsGAMT2-R	GGGACACCGGCAGCATAATA
qCsDOF4.6-F	AGCTGCCACTACTCAAGGTT	qRT-PCR detection of CsDOF4.6 expression
qCsDOF4.6-R	TTGCATTGGAAACCCTGGTG
qCsCML30-F	TGCTGAGGAGTTGATGGAGG	qRT-PCR detection of CsCML30 expression
qCsCML30-R	GCCACTTTCACATTGCGAGT
qCsTAC1-F	AGGCTTCTCAAACGCACAAG	qRT-PCR detection of CsTAC1 expression
qCsTAC1-R	CCCAACTGCCTCGTCATCTT
qCsef1a-F	GGCTGATTGTGCTGTCCTTATC	PCR of citrus Ef1a was used as constitutive standard
qCsef1a-R	CCAAGGGTGAAAGCAAGTAGAG
TALE-SF	GGAGAGTTGAGAGGTCCACCGTTAC	Amplifies the repeat regions of tal genes; used for sequencing
TALE-SR	CGGATCAGGGCGAGATAACT
Tn5-NR	ACCTACAACAAAGCTCTCATCAACC	Map the insertion sites of EZ-Tn5 <KAN-2>; used for sequencing
Tn5-NF	GCAATGTAACATCAGAGATTTTGAG
TALN18-SF	AGAGGCGACACACGAAGACA	Amplifies the N-terminal region of tal genes; used for sequencing
TALN18-SR	CACTGCATCCAGGGCAGGAC
ProCsGRAS9-F	TATATACATACACACACACACACACACACATAT	Synthesis of probe ProCsGRAS9 for EMSA
ProCsGRAS9-R	ATATGTGTGTGTGTGTGTGTGTGTATGTATATA
ProCmGRAS9-F	CGCCTCTATATATACACACACACACACACATATAT	Synthesis of probe ProCmGRAS9 for EMSA
ProCmGRAS9-R	ATATATGTGTGTGTGTGTGTGTATATATAGAGGCG
ProMpGRAS9-F	TCAACAAGGACCTTTCCCCTCTCTCTATATATATA	Synthesis of probe ProMpGRAS9 for EMSA
ProMpGRAS9-R	TATATATATAGAGAGAGGGGAAAGGTCCTTGTTGA
CsGRAS9-SmaI-AD-F	ATGGAGGCCAGTGAATTCCACCCGGGATGAAAGCTGAGCTAAGAGCAA	Construction of pGADT7-CsGRAS9 vector
CsGRAS9-SacI-AD-R	CTACGATTCATCTGCAGCTCGAGCTCATCCTCCAAGCCATTTGGGACC
M13 forward primer	GTAAAACGACGGCCAGT
pGADT7-R	AGAAATTGAGATGGTGCACGA
AD&BK-T7-F	TAATACGACTCACTATAGGG
TAC1-SmaI-BK-F	ATATGGCCATGGAGGCCGAATTCCCGGGATGGAAACAAACTCCCAAGC	Construction of pGBKT7-CsTAC1 vector
TAC1-SalI-BK-R	TAGTTATGCGGCCGCTGCAGGTCGACGTGGCTAGAAGATCGATAAA
BK-RV-M-R	CAGGAAACAGCTATGAC
sgCsGRAS9-F	ATTGTGTATATATATAGAGGCGAA	Construction of sgRNA-CsGRAS9
sgCsGRAS9-R	AAACTTCGCCTCTATATATATACA
SK-gRNA-F	CTCACTATAGGGCGAATTGG	Primers for gene editing vectors verification
1300-gRNA-F	CCAGTCACGACGTTGTAAAAC
1300-gRNA-R	CAATGAATTTCCCATCGTCGAG
off-target 1-F	AGGGTGGAATGAAAGTTCTT	Identification of off-target1
off-target 1-R	AAACACTCATTTCAATCTCCAACAG
off-target 2-F	GGCCTTGGGAGTGGAATTAT	Identification of off-target2
off-target 2-R	TCTAAAGGCTTTGATGACACG

## Sheet: Table S5
Table S5. Predicted sweet orange EBEs for PthA5
options_used:search reverse complement, upstream_base = T or C , cutoff = 4.00, rvd_sequence =NI-N*-NI-N*-NI-HD-HD-N*-NI-HD-NI-HD-N*-NI-HD-NI-NI-HD-HD-NG
Target Finder Best Possible Score:5.36
Gene ID	Strand	Score	Placement relative to transcriptional start site	Target Sequence	Plus strand sequence
Cs2g22130	Plus	18.42	-365	C ACACACACACACACACACAT	C ACACACACACACACACACAT
Cs2g22130	Plus	20.42	-367	T ACACACACACACACACACAC	T ACACACACACACACACACAC
Cs2g22130	Plus	20.84	-371	T ACATACACACACACACACAC	T ACATACACACACACACACAC
Cs2g22130	Plus	20.84	-369	C ATACACACACACACACACAC	C ATACACACACACACACACAC
Cs5g14370	Plus	17.84	-185	T AAATACCCCCCCTTCCACCT	T AAATACCCCCCCTTCCACCT
Cs6g01180	Minus	18.7	-868	T AAAACCTCACACACCAACCT	AGGTTGGTGTGTGAGGTTTT A
AnnoTALE-PredictTALE
Gene ID	Strand	Score	Placement relative to transcriptional start site	Target Sequence	Approx. p-value
Cs5g14370	Plus	0.416984	-185	TAAATACCCCCCCTTCCACCT	9.91307e-06
Cs6g01180	Minus	0.403576	-868	TAAAACCTCACACACCAACCT	1.61541e-05
AnnoTALE-Predict and intersect Targets
Gene ID	Strand	Score	Placement relative to transcriptional start site	Target Sequence	Match string
Cs2g22130	Plus	-24.9228	-359	CACACACACACACATATATAT	m|:|:||x:||||xxxx|xx|
Cs2g22130	Plus	-24.1963	-361	CACACACACACACACATATAT	m|:|:||x:||||xxxx|xx|
Cs2g22130	Plus	-23.3502	-363	CACACACACACACACACATAT	m|:|:||x:||||xxxx|xx|
Cs2g22130	Plus	-20.0534	-365	CACACACACACACACACACAT	m|:|:||x:||||xxxx||x|
Cs2g22130	Plus	-20.1023	-367	TACACACACACACACACACAC	M|:|:||x:||||xxxx||xx
Cs2g22130	Plus	-22.8473	-369	CATACACACACACACACACAC	m|:|:||x:||||xxxx||xx
Cs2g22130	Plus	-20.7296	-371	TACATACACACACACACACAC	M|:|:||x:||||xxxx||xx
Cs2g22130	Plus	-24.0764	-373	TATACATACACACACACACAC	M|:|:|xx:||||xxxx||xx
Cs2g22130	Plus	-21.8759	-375	TATATACATACACACACACAC	M|:|:||x:||||xxxx||xx
Cs2g22130	Plus	-27.8644	-377	TATATATACATACACACACAC	M|:|:|xx:|x||xxxx||xx
Cs2g22130	Plus	-28.6007	-379	TATATATATACATACACACAC	M|:|:|xx:|||xxxxx||xx	1600
TALVEZ
Gene ID	Strand	Score	Placement relative to transcriptional start site	Target Sequence	RANK
Cs2g22130	Plus	12.322	-365	CACACACACACACACACACAT	1
Cs2g22130	Plus	11.559	-367	TACACACACACACACACACAC	2
Cs2g22130	Plus	10.453	-371	TACATACACACACACACACAC	3
Cs2g22130	Plus	10.425	-369	CATACACACACACACACACAC	4
Cs2g22130	Plus	9.2	-363	CACACACACACACACACATAT	5
Cs2g22130	Plus	8.24	-375	TATATACATACACACACACAC	6
Cs2g22130	Plus	7.429	-137	CATCCACCAATACCAACCACA	7
Cs2g22130	Plus	7.331	-373	TATACATACACACACACACAC	8
Cs2g22130	Plus	6.638	-139	CCCATCCACCAATACCAACCA	9

## Sheet: Table S6
Table S6. Predicted sweet orange EBEs for PthA6
options_used:search reverse complement, upstream_base = T or C , cutoff = 4.00, rvd_sequence =NI-N*-NI-N*-NI-HD-HD-N*-NI-HD-NI-HD-N*-NI-HD-NI-NI-N*-NI-HD-NI-HD-NI-HD-N*-NI-HD-NG
Target Finder Best Possible Score:7.65
Gene ID	Strand	Score	Placement relative to transcriptional start site	Target Sequence	Plus strand sequence
Cs2g22130	Plus	28.97	-371	T ACATACACACACACACACACACACATAT	T ACATACACACACACACACACACACATAT
Cs2g22130	Plus	30.35	-375	T ATATACATACACACACACACACACACAC	T ATATACATACACACACACACACACACAC
Cs2g03270	Minus	29.58	-883	T ACACATACACATGATACGACACAGCAAT	ATTGCTGTGTCGTATCATGTGTATGTGT A
AnnoTALE-PredictTALE
Gene ID	Strand	Score		Target Sequence	Approx. p-value
Cs2g22130	Plus	0.415165	-373	TACATACACACACACACACACACACATAT	2.05764e-06
Cs2g22130	Plus	0.376685	-377	TATATACATACACACACACACACACACAC	1.07463e-05
Cs2g22130	Plus	0.37358	-375	TATACATACACACACACACACACACACAT	1.22148e-05
Cs2g22130	Plus	0.347448	-371	CATACACACACACACACACACACATATAT	3.47811e-05
Cs2g22130	Plus	0.329052	-369	TACACACACACACACACACACATATATAT	7.02565e-05
Cs2g22130	Plus	0.32401	-147	TTCAATCCCATCCACCAATACCAACCACA	8.478e-05
Cs6g19380	Plus	0.328647	-220	TAAATATGTACATCACCAAAAACATGAAT	7.13306e-05
AnnoTALE-Predict and intersect Targets
Gene ID	Strand	Score	Placement relative to transcriptional start site	Target Sequence	Match string
Cs2g22130	Plus	-41.8328	-363	CACACACACACACACATATATATGGTTCA	m|:|:||x:||||xxxx|:|x|xxx:x|x
Cs2g22130	Plus	-38.758	-365	CACACACACACACACACATATATATGGTT	m|:|:||x:||||xxxx|:|x|x|xxxx|
Cs2g22130	Plus	-41.595	-367	CACACACACACACACACACATATATATGG	m|:|:||x:||||xxxx|:|x|x|xxxxx
Cs2g22130	Plus	-31.1579	-369	TACACACACACACACACACACATATATAT	M|:|:||x:||||xxxx|:|||x|xxxx|
Cs2g22130	Plus	-30.6341	-371	CATACACACACACACACACACACATATAT	m|:|:||x:||||xxxx|:|||||xxxx|
Cs2g22130	Plus	-25.2258	-373	TACATACACACACACACACACACACATAT	M|:|:||x:||||xxxx|:||||||xxx|
Cs2g22130	Plus	-27.6985	-375	TATACATACACACACACACACACACACAT	M|:|:|xx:||||xxxx|:||||||xxx|
Cs2g22130	Plus	-27.6649	-377	TATATACATACACACACACACACACACAC	M|:|:||x:||||xxxx|:||||||xxxx
Cs2g22130	Plus	-33.6533	-379	TATATATACATACACACACACACACACAC	M|:|:|xx:|x||xxxx|:||||||xxxx
Cs2g22130	Plus	-34.3896	-381	TATATATATACATACACACACACACACAC	M|:|:|xx:|||xxxxx|:||||||xxxx
TALVEZ
Gene ID	Strand	Score	Placement relative to transcriptional start site	Target Sequence	RANK
Cs2g22130	Plus	12.182	-375	TATATACATACACACACACACACACACAC	1
Cs2g22130	Plus	12.064	-373	TATACATACACACACACACACACACACAT	2
Cs2g22130	Plus	7.045	-377	TATATATACATACACACACACACACACAC	3

## Sheet: Table S7
Table S7. Predicted sweet orange EBEs for PthA4
options_used:search reverse complement, upstream_base = T or C, rvd_sequence =NI-N*-NI-NI-NI-HD-HD-NG-HD-NG-NG-NG-NG-NS-HD-HD-NG-NG
AnnoTALE-Predict and intersect Targets
Gene ID	Strand	Score	Placement relative to transcriptional start site	Target Sequence	Match string
Cs2g22130	Plus	-30.607	-369	TACACACACACACACACAC	M|:|x||xxxxxxxxx|xx
Cs2g22130	Plus	-30.558	-365	CACACACACACACACACAT	m|:|x||xxxxxxxxx|x|
Cs2g03270	Plus	-21.5624	-144	CTAAACTCTCTCTTCCCCT	mxx||xx||||x||x||x|
Cs6g19380	Plus	-19.9756	-58	CACACAACTCCTTCACCAC	m|:|x|x|||x||x:||xx

## Sheet: Table S8
Table S8. Predicted sweet orange EBEs for PthA1
options_used:search reverse complement, upstream_base = T or C, rvd_sequence =NI-N*-NI-N*-NI-HD-HD-N*-NI-HD-NI-HD-N*-NI-HD-HD-NG
Target Finder Best Possible Score: 4.86
Gene ID	Strand	Score	Placement relative to transcriptional start site	Target Sequence	Plus strand sequence
Cs2g22130	Plus	15.55	-367	T ACACACACACACACACA	T ACACACACACACACACA
Cs2g22130	Plus	15.55	-365	C ACACACACACACACACA	C ACACACACACACACACA
Cs2g22130	Plus	15.55	-363	C ACACACACACACACACA	C ACACACACACACACACA
Cs2g22130	Plus	15.98	-371	T ACATACACACACACACA	T ACATACACACACACACA
Cs2g22130	Plus	15.98	-369	C ATACACACACACACACA	C ATACACACACACACACA
Cs2g22130	Plus	16.83	-375	T ATATACATACACACACA	T ATATACATACACACACA
Cs2g22130	Plus	16.9	-137	C ATCCACCAATACCAACC	C ATCCACCAATACCAACC
Cs2g22130	Plus	18.8	-361	C ACACACACACACACATA	C ACACACACACACACATA
Cs2g22130	Plus	19.22	-373	T ATACATACACACACACA	T ATACATACACACACACA
AnnoTALE-Predict and intersect Targets
Gene ID	Strand	Score	Placement relative to transcriptional start site	Target Sequence	Match string
Cs2g22130	Plus	-25.3429	-359	CACACACACACATATATA	m|:|:||x:|||xxxxxx
Cs2g22130	Plus	-22.0524	-361	CACACACACACACATATA	m|:|:||x:||||xxxxx
Cs2g22130	Plus	-21.2027	-363	CACACACACACACACATA	m|:|:||x:||||xxxxx
Cs2g22130	Plus	-17.7527	-365	CACACACACACACACACA	m|:|:||x:||||xxx|x
Cs2g22130	Plus	-17.7527	-367	CACACACACACACACACA	m|:|:||x:||||xxx|x
Cs2g22130	Plus	-15.6349	-369	TACACACACACACACACA	M|:|:||x:||||xxx|x
Cs2g22130	Plus	-18.3798	-371	CATACACACACACACACA	m|:|:||x:||||xxx|x
Cs2g22130	Plus	-34.6421	-373	TACATACACACACACACA	M|:|:||x:||||xxx|x
Cs2g22130	Plus	-19.6089	-375	TATACATACACACACACA	M|:|:|xx:||||xxx|x
Cs2g22130	Plus	-17.4085	-377	TATATACATACACACACA	M|:|:||x:||||xxx|x
Cs2g22130	Plus	-23.397	-379	TATATATACATACACACA	M|:|:|xx:|x||xxx|x
Cs2g22130	Plus	-24.1332	-381	TATATATATACATACACA	M|:|:|xx:|||xxxx|x
